# Supplementary material for: Metagenome Analysis as a Tool to Study Bacterial Infection Associated with Acute Surgical Abdomen
Source: J Clin Med. 2018 Oct 12;7(10):346. doi: 10.3390/jcm7100346 (PMC6210133; doi:10.3390/jcm7100346)
Supplement: Supplementary file 1 [file jcm-07-00346-s001.xlsx]

## Sheet: TaxonomyTestResult
V no.	Tag	Taxonomy	Significant correlation in blood
V1	[Barnesiellaceae]	k__Bacteria@p__Bacteroidetes@c__Bacteroidia@o__Bacteroidales@f__[Barnesiellaceae]@g__	ˇ
V2	[Exiguobacteraceae]_Exiguobacterium	k__Bacteria@p__Firmicutes@c__Bacilli@o__Bacillales@f__[Exiguobacteraceae]@g__Exiguobacterium
V3	[Odoribacteraceae]_Butyricimonas	k__Bacteria@p__Bacteroidetes@c__Bacteroidia@o__Bacteroidales@f__[Odoribacteraceae]@g__Butyricimonas	ˇ
V4	[Odoribacteraceae]_Odoribacter	k__Bacteria@p__Bacteroidetes@c__Bacteroidia@o__Bacteroidales@f__[Odoribacteraceae]@g__Odoribacter	ˇ
V5	[Paraprevotellaceae]_[Prevotella]	k__Bacteria@p__Bacteroidetes@c__Bacteroidia@o__Bacteroidales@f__[Paraprevotellaceae]@g__[Prevotella]	ˇ
V6	[Weeksellaceae]	k__Bacteria@p__Bacteroidetes@c__Flavobacteriia@o__Flavobacteriales@f__[Weeksellaceae]@g__	ˇ
V7	[Weeksellaceae]_Chryseobacterium	k__Bacteria@p__Bacteroidetes@c__Flavobacteriia@o__Flavobacteriales@f__[Weeksellaceae]@g__Chryseobacterium
V8	[Weeksellaceae]_Cloacibacterium	k__Bacteria@p__Bacteroidetes@c__Flavobacteriia@o__Flavobacteriales@f__[Weeksellaceae]@g__Cloacibacterium
V9	Actinomycetaceae_Actinomyces	k__Bacteria@p__Actinobacteria@c__Actinobacteria@o__Actinomycetales@f__Actinomycetaceae@g__Actinomyces	ˇ
V10	Actinomycetales	k__Bacteria@p__Actinobacteria@c__Actinobacteria@o__Actinomycetales@f__@g__
V11	Aerococcaceae	k__Bacteria@p__Firmicutes@c__Bacilli@o__Lactobacillales@f__Aerococcaceae@g__
V12	Aerococcaceae_Aerococcus	k__Bacteria@p__Firmicutes@c__Bacilli@o__Lactobacillales@f__Aerococcaceae@g__Aerococcus	ˇ
V13	Aeromonadaceae	k__Bacteria@p__Proteobacteria@c__Gammaproteobacteria@o__Aeromonadales@f__Aeromonadaceae@g__
V14	Alcaligenaceae_Achromobacter	k__Bacteria@p__Proteobacteria@c__Betaproteobacteria@o__Burkholderiales@f__Alcaligenaceae@g__Achromobacter
V15	Alcaligenaceae_Sutterella	k__Bacteria@p__Proteobacteria@c__Betaproteobacteria@o__Burkholderiales@f__Alcaligenaceae@g__Sutterella	ˇ
V16	Bacillaceae	k__Bacteria@p__Firmicutes@c__Bacilli@o__Bacillales@f__Bacillaceae@g__
V17	Bacillaceae_Anoxybacillus	k__Bacteria@p__Firmicutes@c__Bacilli@o__Bacillales@f__Bacillaceae@g__Anoxybacillus
V18	Bacillaceae_Bacillus	k__Bacteria@p__Firmicutes@c__Bacilli@o__Bacillales@f__Bacillaceae@g__Bacillus
V19	Bacillaceae_Geobacillus	k__Bacteria@p__Firmicutes@c__Bacilli@o__Bacillales@f__Bacillaceae@g__Geobacillus
V20	Bacillales	k__Bacteria@p__Firmicutes@c__Bacilli@o__Bacillales@f__@g__	ˇ
V21	Bacteroidaceae_Bacteroides	k__Bacteria@p__Bacteroidetes@c__Bacteroidia@o__Bacteroidales@f__Bacteroidaceae@g__Bacteroides	ˇ
V22	Bacteroidales	k__Bacteria@p__Bacteroidetes@c__Bacteroidia@o__Bacteroidales@f__@g__
V23	Bifidobacteriaceae_Bifidobacterium	k__Bacteria@p__Actinobacteria@c__Actinobacteria@o__Bifidobacteriales@f__Bifidobacteriaceae@g__Bifidobacterium
V24	Brevibacteriaceae_Brevibacterium	k__Bacteria@p__Actinobacteria@c__Actinobacteria@o__Actinomycetales@f__Brevibacteriaceae@g__Brevibacterium	ˇ
V25	Burkholderiaceae_Lautropia	k__Bacteria@p__Proteobacteria@c__Betaproteobacteria@o__Burkholderiales@f__Burkholderiaceae@g__Lautropia	ˇ
V26	Carnobacteriaceae_Granulicatella	k__Bacteria@p__Firmicutes@c__Bacilli@o__Lactobacillales@f__Carnobacteriaceae@g__Granulicatella	ˇ
V27	Comamonadaceae	k__Bacteria@p__Proteobacteria@c__Betaproteobacteria@o__Burkholderiales@f__Comamonadaceae@g__
V28	Comamonadaceae_Comamonas	k__Bacteria@p__Proteobacteria@c__Betaproteobacteria@o__Burkholderiales@f__Comamonadaceae@g__Comamonas
V29	Comamonadaceae_Curvibacter	k__Bacteria@p__Proteobacteria@c__Betaproteobacteria@o__Burkholderiales@f__Comamonadaceae@g__Curvibacter
V30	Comamonadaceae_Delftia	k__Bacteria@p__Proteobacteria@c__Betaproteobacteria@o__Burkholderiales@f__Comamonadaceae@g__Delftia
V31	Comamonadaceae_Schlegelella	k__Bacteria@p__Proteobacteria@c__Betaproteobacteria@o__Burkholderiales@f__Comamonadaceae@g__Schlegelella
V32	Corynebacteriaceae_Corynebacterium	k__Bacteria@p__Actinobacteria@c__Actinobacteria@o__Actinomycetales@f__Corynebacteriaceae@g__Corynebacterium
V33	Cytophagaceae	k__Bacteria@p__Bacteroidetes@c__Cytophagia@o__Cytophagales@f__Cytophagaceae@g__
V34	Dermabacteraceae_Brachybacterium	k__Bacteria@p__Actinobacteria@c__Actinobacteria@o__Actinomycetales@f__Dermabacteraceae@g__Brachybacterium	ˇ
V35	Desulfovibrionaceae	k__Bacteria@p__Proteobacteria@c__Deltaproteobacteria@o__Desulfovibrionales@f__Desulfovibrionaceae@g__
V36	Desulfovibrionaceae_Bilophila	k__Bacteria@p__Proteobacteria@c__Deltaproteobacteria@o__Desulfovibrionales@f__Desulfovibrionaceae@g__Bilophila	ˇ
V37	Desulfovibrionaceae_Desulfovibrio	k__Bacteria@p__Proteobacteria@c__Deltaproteobacteria@o__Desulfovibrionales@f__Desulfovibrionaceae@g__Desulfovibrio	ˇ
V38	Dietziaceae_Dietzia	k__Bacteria@p__Actinobacteria@c__Actinobacteria@o__Actinomycetales@f__Dietziaceae@g__Dietzia
V39	Enterobacteriaceae	k__Bacteria@p__Proteobacteria@c__Gammaproteobacteria@o__Enterobacteriales@f__Enterobacteriaceae@g__	ˇ
V40	Enterobacteriaceae_Erwinia	k__Bacteria@p__Proteobacteria@c__Gammaproteobacteria@o__Enterobacteriales@f__Enterobacteriaceae@g__Erwinia
V41	Enterobacteriaceae_Klebsiella	k__Bacteria@p__Proteobacteria@c__Gammaproteobacteria@o__Enterobacteriales@f__Enterobacteriaceae@g__Klebsiella	ˇ
V42	Enterobacteriaceae_Serratia	k__Bacteria@p__Proteobacteria@c__Gammaproteobacteria@o__Enterobacteriales@f__Enterobacteriaceae@g__Serratia
V43	Enterobacteriaceae_Trabulsiella	k__Bacteria@p__Proteobacteria@c__Gammaproteobacteria@o__Enterobacteriales@f__Enterobacteriaceae@g__Trabulsiella	ˇ
V44	Enterococcaceae_Enterococcus	k__Bacteria@p__Firmicutes@c__Bacilli@o__Lactobacillales@f__Enterococcaceae@g__Enterococcus
V45	Erysipelotrichaceae	k__Bacteria@p__Firmicutes@c__Erysipelotrichi@o__Erysipelotrichales@f__Erysipelotrichaceae@g__
V46	Erysipelotrichaceae_[Eubacterium]	k__Bacteria@p__Firmicutes@c__Erysipelotrichi@o__Erysipelotrichales@f__Erysipelotrichaceae@g__[Eubacterium]	ˇ
V47	Erysipelotrichaceae_Bulleidia	k__Bacteria@p__Firmicutes@c__Erysipelotrichi@o__Erysipelotrichales@f__Erysipelotrichaceae@g__Bulleidia	ˇ
V48	Flavobacteriaceae_Capnocytophaga	k__Bacteria@p__Bacteroidetes@c__Flavobacteriia@o__Flavobacteriales@f__Flavobacteriaceae@g__Capnocytophaga	ˇ
V49	Flavobacteriaceae_Flavobacterium	k__Bacteria@p__Bacteroidetes@c__Flavobacteriia@o__Flavobacteriales@f__Flavobacteriaceae@g__Flavobacterium
V50	Gemellaceae	k__Bacteria@p__Firmicutes@c__Bacilli@o__Gemellales@f__Gemellaceae@g__	ˇ
V51	Gemellaceae_Gemella	k__Bacteria@p__Firmicutes@c__Bacilli@o__Gemellales@f__Gemellaceae@g__Gemella	ˇ
V52	Geodermatophilaceae_Blastococcus	k__Bacteria@p__Actinobacteria@c__Actinobacteria@o__Actinomycetales@f__Geodermatophilaceae@g__Blastococcus
V53	Gordoniaceae_Gordonia	k__Bacteria@p__Actinobacteria@c__Actinobacteria@o__Actinomycetales@f__Gordoniaceae@g__Gordonia
V54	Halomonadaceae_Halomonas	k__Bacteria@p__Proteobacteria@c__Gammaproteobacteria@o__Oceanospirillales@f__Halomonadaceae@g__Halomonas
V55	Intrasporangiaceae_Janibacter	k__Bacteria@p__Actinobacteria@c__Actinobacteria@o__Actinomycetales@f__Intrasporangiaceae@g__Janibacter
V56	Lachnospiraceae_Butyrivibrio	k__Bacteria@p__Firmicutes@c__Clostridia@o__Clostridiales@f__Lachnospiraceae@g__Butyrivibrio
V57	Lactobacillaceae_Lactobacillus	k__Bacteria@p__Firmicutes@c__Bacilli@o__Lactobacillales@f__Lactobacillaceae@g__Lactobacillus	ˇ
V58	Leuconostocaceae	k__Bacteria@p__Firmicutes@c__Bacilli@o__Lactobacillales@f__Leuconostocaceae@g__
V59	Microbacteriaceae_CandidatusRhodoluna	k__Bacteria@p__Actinobacteria@c__Actinobacteria@o__Actinomycetales@f__Microbacteriaceae@g__CandidatusRhodoluna
V60	Microbacteriaceae_Microbacterium	k__Bacteria@p__Actinobacteria@c__Actinobacteria@o__Actinomycetales@f__Microbacteriaceae@g__Microbacterium
V61	Micrococcaceae	k__Bacteria@p__Actinobacteria@c__Actinobacteria@o__Actinomycetales@f__Micrococcaceae@g__
V62	Micrococcaceae_Micrococcus	k__Bacteria@p__Actinobacteria@c__Actinobacteria@o__Actinomycetales@f__Micrococcaceae@g__Micrococcus
V63	Micrococcaceae_Nesterenkonia	k__Bacteria@p__Actinobacteria@c__Actinobacteria@o__Actinomycetales@f__Micrococcaceae@g__Nesterenkonia
V64	Micrococcaceae_Rothia	k__Bacteria@p__Actinobacteria@c__Actinobacteria@o__Actinomycetales@f__Micrococcaceae@g__Rothia	ˇ
V65	Moraxellaceae_Acinetobacter	k__Bacteria@p__Proteobacteria@c__Gammaproteobacteria@o__Pseudomonadales@f__Moraxellaceae@g__Acinetobacter
V66	Moraxellaceae_Enhydrobacter	k__Bacteria@p__Proteobacteria@c__Gammaproteobacteria@o__Pseudomonadales@f__Moraxellaceae@g__Enhydrobacter	ˇ
V67	Mycobacteriaceae_Mycobacterium	k__Bacteria@p__Actinobacteria@c__Actinobacteria@o__Actinomycetales@f__Mycobacteriaceae@g__Mycobacterium
V68	Mycoplasmataceae_Mycoplasma	k__Bacteria@p__Tenericutes@c__Mollicutes@o__Mycoplasmatales@f__Mycoplasmataceae@g__Mycoplasma
V69	Neisseriaceae	k__Bacteria@p__Proteobacteria@c__Betaproteobacteria@o__Neisseriales@f__Neisseriaceae@g__	ˇ
V70	Neisseriaceae_Eikenella	k__Bacteria@p__Proteobacteria@c__Betaproteobacteria@o__Neisseriales@f__Neisseriaceae@g__Eikenella	ˇ
V71	Neisseriaceae_Neisseria	k__Bacteria@p__Proteobacteria@c__Betaproteobacteria@o__Neisseriales@f__Neisseriaceae@g__Neisseria	ˇ
V72	Nocardiaceae_Rhodococcus	k__Bacteria@p__Actinobacteria@c__Actinobacteria@o__Actinomycetales@f__Nocardiaceae@g__Rhodococcus	ˇ
V73	Oxalobacteraceae	k__Bacteria@p__Proteobacteria@c__Betaproteobacteria@o__Burkholderiales@f__Oxalobacteraceae@g__
V74	Oxalobacteraceae_Janthinobacterium	k__Bacteria@p__Proteobacteria@c__Betaproteobacteria@o__Burkholderiales@f__Oxalobacteraceae@g__Janthinobacterium
V75	Oxalobacteraceae_Polynucleobacter	k__Bacteria@p__Proteobacteria@c__Betaproteobacteria@o__Burkholderiales@f__Oxalobacteraceae@g__Polynucleobacter
V76	Pasteurellaceae	k__Bacteria@p__Proteobacteria@c__Gammaproteobacteria@o__Pasteurellales@f__Pasteurellaceae@g__	ˇ
V77	Pasteurellaceae_Actinobacillus	k__Bacteria@p__Proteobacteria@c__Gammaproteobacteria@o__Pasteurellales@f__Pasteurellaceae@g__Actinobacillus	ˇ
V78	Pasteurellaceae_Aggregatibacter	k__Bacteria@p__Proteobacteria@c__Gammaproteobacteria@o__Pasteurellales@f__Pasteurellaceae@g__Aggregatibacter	ˇ
V79	Pasteurellaceae_Haemophilus	k__Bacteria@p__Proteobacteria@c__Gammaproteobacteria@o__Pasteurellales@f__Pasteurellaceae@g__Haemophilus	ˇ
V80	Planococcaceae	k__Bacteria@p__Firmicutes@c__Bacilli@o__Bacillales@f__Planococcaceae@g__
V81	Planococcaceae_Solibacillus	k__Bacteria@p__Firmicutes@c__Bacilli@o__Bacillales@f__Planococcaceae@g__Solibacillus
V82	Porphyromonadaceae_Parabacteroides	k__Bacteria@p__Bacteroidetes@c__Bacteroidia@o__Bacteroidales@f__Porphyromonadaceae@g__Parabacteroides	ˇ
V83	Porphyromonadaceae_Porphyromonas	k__Bacteria@p__Bacteroidetes@c__Bacteroidia@o__Bacteroidales@f__Porphyromonadaceae@g__Porphyromonas	ˇ
V84	Prevotellaceae_Prevotella	k__Bacteria@p__Bacteroidetes@c__Bacteroidia@o__Bacteroidales@f__Prevotellaceae@g__Prevotella	ˇ
V85	Propionibacteriaceae_Propionibacterium	k__Bacteria@p__Actinobacteria@c__Actinobacteria@o__Actinomycetales@f__Propionibacteriaceae@g__Propionibacterium
V86	Pseudomonadaceae	k__Bacteria@p__Proteobacteria@c__Gammaproteobacteria@o__Pseudomonadales@f__Pseudomonadaceae@g__
V87	Pseudomonadaceae_Pseudomonas	k__Bacteria@p__Proteobacteria@c__Gammaproteobacteria@o__Pseudomonadales@f__Pseudomonadaceae@g__Pseudomonas
V88	Rhodocyclaceae	k__Bacteria@p__Proteobacteria@c__Betaproteobacteria@o__Rhodocyclales@f__Rhodocyclaceae@g__
V89	Rhodocyclaceae_Hydrogenophilus	k__Bacteria@p__Proteobacteria@c__Betaproteobacteria@o__Rhodocyclales@f__Rhodocyclaceae@g__Hydrogenophilus
V90	Rikenellaceae	k__Bacteria@p__Bacteroidetes@c__Bacteroidia@o__Bacteroidales@f__Rikenellaceae@g__	ˇ
V91	Rubrobacteraceae_Rubrobacter	k__Bacteria@p__Actinobacteria@c__Rubrobacteria@o__Rubrobacterales@f__Rubrobacteraceae@g__Rubrobacter
V92	S24-7	k__Bacteria@p__Bacteroidetes@c__Bacteroidia@o__Bacteroidales@f__S24-7@g__
V93	Sinobacteraceae	k__Bacteria@p__Proteobacteria@c__Gammaproteobacteria@o__Xanthomonadales@f__Sinobacteraceae@g__
V94	Spirochaetaceae_Treponema	k__Bacteria@p__Spirochaetes@c__Spirochaetes@o__Spirochaetales@f__Spirochaetaceae@g__Treponema	ˇ
V95	Staphylococcaceae_Staphylococcus	k__Bacteria@p__Firmicutes@c__Bacilli@o__Bacillales@f__Staphylococcaceae@g__Staphylococcus
V96	Streptococcaceae	k__Bacteria@p__Firmicutes@c__Bacilli@o__Lactobacillales@f__Streptococcaceae@g__	ˇ
V97	Streptococcaceae_Streptococcus	k__Bacteria@p__Firmicutes@c__Bacilli@o__Lactobacillales@f__Streptococcaceae@g__Streptococcus	ˇ
V98	Thermaceae_Thermus	k__Bacteria@p__[Thermi]@c__Deinococci@o__Thermales@f__Thermaceae@g__Thermus
V99	Veillonellaceae_Dialister	k__Bacteria@p__Firmicutes@c__Clostridia@o__Clostridiales@f__Veillonellaceae@g__Dialister	ˇ
V100	Veillonellaceae_Megasphaera	k__Bacteria@p__Firmicutes@c__Clostridia@o__Clostridiales@f__Veillonellaceae@g__Megasphaera	ˇ
V101	Veillonellaceae_Phascolarctobacterium	k__Bacteria@p__Firmicutes@c__Clostridia@o__Clostridiales@f__Veillonellaceae@g__Phascolarctobacterium	ˇ
V102	Veillonellaceae_Selenomonas	k__Bacteria@p__Firmicutes@c__Clostridia@o__Clostridiales@f__Veillonellaceae@g__Selenomonas	ˇ
V103	Veillonellaceae_Veillonella	k__Bacteria@p__Firmicutes@c__Clostridia@o__Clostridiales@f__Veillonellaceae@g__Veillonella	ˇ
V104	Verrucomicrobiaceae_Akkermansia	k__Bacteria@p__Verrucomicrobia@c__Verrucomicrobiae@o__Verrucomicrobiales@f__Verrucomicrobiaceae@g__Akkermansia
V105	Xanthomonadaceae	k__Bacteria@p__Proteobacteria@c__Gammaproteobacteria@o__Xanthomonadales@f__Xanthomonadaceae@g__
V106	Xanthomonadaceae_Luteimonas	k__Bacteria@p__Proteobacteria@c__Gammaproteobacteria@o__Xanthomonadales@f__Xanthomonadaceae@g__Luteimonas
V107	Xanthomonadaceae_Stenotrophomonas	k__Bacteria@p__Proteobacteria@c__Gammaproteobacteria@o__Xanthomonadales@f__Xanthomonadaceae@g__Stenotrophomonas	ˇ
